# Supplementary material for: Are Sustainable and Healthy Eating Behaviors and Levels of Nutritional Knowledge Associated with Obesity and Anthropometric Indicators of Chronic Disease Risk Among Healthcare Workers?
Source: Healthcare (Basel). 2026 Jul 16;14(14):2142. doi: 10.3390/healthcare14142142 (PMC13411917; doi:10.3390/healthcare14142142)
Supplement: Supplementary file 1 [file healthcare-14-02142-s001.zip]

Archive with 1 entries (1 files):
- healthcare-4371458-supplementary.pdf
